# Supplementary material for: An Umbrella Review and Updated Meta-Analysis of Imaging Modalities in Occult Scaphoid and Hip and Femoral Fractures
Source: J Clin Med. 2024 Jun 27;13(13):3769. doi: 10.3390/jcm13133769 (PMC11242027; doi:10.3390/jcm13133769)
Supplement: Supplementary file 1 [file jcm-13-03769-s001.zip]

Archive with 2 entries (2 files):
- PRISMA 2020 Checklist.pdf
- Supplementary Figures and Tables Occult Fracture.pdf
